# Supplementary material for: 6-Gingerol Improves In Vitro Porcine Embryo Development by Reducing Oxidative Stress
Source: Animals (Basel). 2023 Apr 11;13(8):1315. doi: 10.3390/ani13081315 (PMC10135256; doi:10.3390/ani13081315)
Supplement: Supplementary file 1 [file animals-13-01315-s001.zip]

Archive with 1 entries (1 files):
- animals-2275341-supplementary.pdf
